# Supplementary material for: A larger augmented-reality field of view improves interaction with nearby holographic objects
Source: PLoS One. 2024 Oct 21;19(10):e0311804. doi: 10.1371/journal.pone.0311804 (PMC11493412; doi:10.1371/journal.pone.0311804)
Supplement: S1 Table — (XLSX) [file pone.0311804.s001.xlsx]

## Sheet: Exp 1
Head orientation (°)
	HoloLens 1 - Real				HoloLens 1 - Holo				HoloLens 2 - Real				HoloLens 2 - Holo
	Stone 1	Stone 2	Stone 3	Stone 4	Stone 1	Stone 2	Stone 3	Stone 4	Stone 1	Stone 2	Stone 3	Stone 4	Stone 1	Stone 2	Stone 3	Stone 4
p1	29.05	17.17	8.56	3.17	41.12	22.75	10.36	3.83	33.54	18.4	9.78	4.05	37.95	21.83	12.72	4.89
p2	37.85	26.2	12.69	7.27	43.72	25.21	13.82	3.44	31.41	16.25	10.22	4.56	46.14	29.98	14.63	10.16
p3	39.03	19.65	10.75	3.35	45.11	20.6	9.59	4.86	33.86	17.21	10.54	1.13	39.47	22.37	10.56	5.24
p4	31.47	14.77	7.78	0.35	40.01	16.9	16.62	5.57	31.27	14.85	7.71	1.84	36.6	18.54	8.23	2.17
p5	20.98	13.66	7.4	2.71	39.26	20.1	9.35	3.01	32.85	15.92	11.14	5.31	36.86	22.06	14.48	6.01
p6	37.62	18.72	9.95	-0.49	45.2	21.01	9.05	3.07	38.17	21.14	11.01	8.58	42.06	20.82	11.01	6.53
p7	46.28	24.92	12.02	5.67	43.86	22.82	10.79	3.4	42.92	22.3	11.97	3.53	46.36	23.99	13.07	5.94
p8	34.78	18.84	8.79	2.2	41.46	22.06	9.72	3.21	33.19	16.69	8.82	0.91	36.25	16.08	8.43	3.5
p9	35.56	19.59	10.46	4.17	42.96	23.66	10.54	4.71	38.16	21.46	11.94	4.79	39.53	20.85	10.68	4.17
p10	28.91	19.11	7.93	3.22	42.44	21.95	10.33	5.76	25.64	10.1	4.26	1.02	35.65	22.48	16.29	6.58
p11	24.29	13.82	8.51	2.52	41.17	19.88	9	2.29	25.51	13.6	8.34	1.41	36.3	22.8	9.46	2.21
p12	40.96	20.27	11.11	3.14	39.1	20.77	10.69	4.6	34.72	17.68	12.3	2.18	36.68	18.85	11.32	4.31
p13	43.3	21.83	9.65	5.18	44.74	22.59	9.13	3.71	34.15	15.47	7.61	1.23	38.08	19	9.62	4.01
p14	38.09	20.79	8.44	4.04	45.75	20.51	8.53	4.46	25.59	15.46	8.09	3.29	38.86	21.51	8.96	4.58
p15	34.91	19.98	7.84	5.58	40.5	20.14	8.61	4.02	33.41	16.26	3.66	2.64	46.11	27.23	12.78	7.63
p16	37.62	22.96	13.77	4.61	44.66	20.76	11.67	4.57	32.43	22.19	14.81	1.71	38.45	20.9	10.82	3.66

## Sheet: Exp 2 - continuous stepping
	Initial orientation (°)				Constant orientation (°)				Gait speed (m/s)
	HoloLens 1		HoloLens 2		HoloLens 1		HoloLens 2		HoloLens 1		HoloLens 2
	Real	Holographic	Real	Holographic	Real	Holographic	Real	Holographic	Real	Holographic	Real	Holographic
p1	16.35	71.44	33.47	52.38	5.24	54.67	33.43	40.95	1.2111	1.3414	1.2698	1.3269
p2	40.95	73.88	35.55	70.83	24.9	46.21	27.11	46.08	1.1062	1.1466	1.1228	1.0577
p3	54	82.7	51.38	70.27	39.16	46.51	37.44	53.79	1.1843	0.9742	1.2975	1.1725
p4	53.02	62.46	50.09	61.9	46.26	54.27	44.11	54.43	1.1069	1.0456	1.1079	0.8549
p5	46.53	76.56	42.75	63.54	36.67	55.39	43.54	50.18	1.1651	1.0749	1.2277	1.1998
p6	67.09	84.07	58.96	66.64	47.31	60.9	52.76	54.45	1.0635	0.9744	1.0376	1.0667
p7	51.77	79.08	42.13	65.76	41.07	49.52	35.8	47.28	1.051	0.9554	1.1104	1.0262
p8	44.57	75.65	41.28	61.92	38.49	49.03	25.56	43.81	1.1053	1.0438	1.0248	1.0288
p9	41.15	83.8	64.96	72.57	26.56	59.31	52.3	60.53	1.1541	1.1066	1.2035	1.1593
p10	50.27	84.11	40.47	69.22	38.33	66.67	35.1	56.17	1.2564	1.2615	1.2444	1.1694
p11	41.82	75.51	48.83	69.33	38.8	64.83	45.41	63.61	1.2563	1.1601	1.2154	1.1512
p12	65	65.1	56.64	55.08	45.36	56.28	46.48	52.59	1.1605	1.0832	1.1199	0.9958
p13	56.12	82.76	48.35	74.6	46.21	58.58	40.03	58.62	1.1193	0.9499	1.1771	1.0215
p14	70.76	75.75	66.87	65.34	58.2	69.91	55.16	56.44	1.1303	1.0625	1.112	0.9973
p15	66.54	90.83	64.14	79.23	53.67	73.72	47.7	62.31	1.3384	0.675	1.4646	1.3802
p16	48.78	80.63	44.65	70.74	42.18	60.85	50.79	55.57	1.0065	0.9993	1.0612	0.922

## Sheet: Exp 2 - 2D target
	Initial orientation (°)				Rate of change (°)				Gait speed (m/s)
	HoloLens 1		HoloLens 2		HoloLens 1		HoloLens 2		HoloLens 1		HoloLens 2
	Real	Holographic	Real	Holographic	Real	Holographic	Real	Holographic	Real	Holographic	Real	Holographic
p1	1.5	34.02	13.68	16.06	2.26	0.27	3.9	5.33	1.3114	1.5985	1.3627	1.4543
p2	5.75	24.24	20.89	17.16	6.94	-7.17	-2.27	3.44	1.3063	1.2449	1.2	1.2317
p3	22.93	12.03	15.21	35.18	-1.7	16.83	-2.29	-7.94	1.2983	1.0395	1.2234	1.1006
p4	4.94	14.51	11.18	12.35	16.94	10.65	2.36	6.21	1.2966	1.3311	1.3958	1.2828
p5	0.19	28.19	11.52	16.21	9.33	6.55	3.42	8.07	1.552	1.4616	1.5828	1.5949
p6	5.2	15.69	0.31	10.21	16.95	18.84	14.85	14.85	1.1871	1.1795	1.188	1.2485
p7	11.47	29.1	24.2	29.59	14.64	6.31	0.55	3.44	0.9168	0.9024	1.1973	1.0109
p8	20.61	34.44	56.4	39.1	5.48	-2.29	-20.97	-9.02	1.4067	1.3828	1.1493	1.223
p9	-7.72	15.79	6.73	12.51	21.73	17.16	13.5	18.49	1.3031	1.2997	1.2579	1.2303
p10	8.5	20.85	6.89	20.01	10.07	10.26	2.62	4.55	1.3854	1.5041	1.4656	1.2212
p11	14.55	20.17	18.35	17.78	12.95	16.05	8.31	10.82	1.5026	1.5058	1.3802	1.2984
p12	11.3	29.91	9.25	24.55	15.92	7.35	11.9	5.7	1.2037	1.1037	0.9575	0.8737
p13	10.28	25.95	8.69	22.1	13.63	11.66	14.12	8.95	1.2542	1.2023	1.3239	1.2497
p14	17.94	13.31	9.3	24.42	13.24	17.49	16.32	8.91	1.4421	1.4005	1.2462	1.2236
p15	15.71	28.71	17.6	22.38	7.83	7.83	5.04	9.92	1.3084	1.0244	1.4229	1.0961
p16	12.03	41.79	20.38	19.4	6.57	-9.02	4.53	6.66	1.2016	1.1689	1.229	0.9641

## Sheet: Exp 2 - 3D obstacle
	Initial orientation (°)				Rate of change (°)				Gait speed (m/s)
	HoloLens 1		HoloLens 2		HoloLens 1		HoloLens 2		HoloLens 1		HoloLens 2
	Real	Holographic	Real	Holographic	Real	Holographic	Real	Holographic	Real	Holographic	Real	Holographic
p1	2.94	28.3	13.67	16.03	2.68	-1.52	3.9	5.34	1.4035	1.3625	1.3631	1.4546
p2	19.14	16.06	20.9	17.2	-5.57	-1.79	-2.34	3.43	1.2739	1.1659	1.1999	1.2317
p3	13.38	27.31	15.19	35.14	-2.02	-0.93	-2.27	-7.91	1.1734	1.0086	1.2245	1.1013
p4	11.09	15.09	11.2	12.36	7.96	8.23	2.36	6.21	1.4736	1.3311	1.3959	1.2821
p5	19.87	31.08	12.32	15.89	2.49	7.32	3.24	8.18	1.5221	1.4415	1.5863	1.5936
p6	6.13	13.82	-1.18	10.23	13.88	15.46	14.85	14.89	1.1996	1.0996	1.1882	1.2475
p7	21.44	27.27	24.02	29.22	7.97	10.96	0.61	3.63	1.2436	0.9013	1.1977	1.0127
p8	42.8	57.25	56.42	38.46	-12.75	-18.16	-21.06	-8.66	1.3336	1.2453	1.1488	1.2202
p9	12.65	9.68	6.41	12.49	9.01	19.88	13.35	18.46	1.3273	1.1995	1.2584	1.2307
p10	3.96	25.49	7.28	20.06	16.74	7.69	2.77	4.55	1.4815	1.6	1.4571	1.22
p11	11.63	17.6	18.36	17.78	10.62	16.01	8.28	10.82	1.397	1.3558	1.3801	1.2992
p12	5.79	30.15	9.33	24.55	18.75	7.86	11.87	5.7	1.015	0.882	0.9576	0.8729
p13	7.08	24.92	8.86	22.08	15.85	9.11	14.11	8.95	1.247	1.2216	1.3217	1.2497
p14	11.62	15.94	9.29	24.48	16.73	16.2	16.4	8.91	1.2572	1.2278	1.2423	1.2228
p15	22.56	45.13	18.08	21.74	5	9.64	5.02	10.35	1.3698	0.7661	1.415	1.0909
p16	24.49	39.65	20.39	19.41	-8.13	-10.7	4.53	6.66	1.0013	0.8479	1.1228	0.9638
